# Supplementary material for: ST-Segment Elevation: An Unexpected Culprit
Source: J Cardiovasc Dev Dis. 2023 Sep 1;10(9):374. doi: 10.3390/jcdd10090374 (PMC10532326; doi:10.3390/jcdd10090374)
Supplement: Supplementary file 1 [file jcdd-10-00374-s001.zip]

Archive with 10 entries (10 files):
- S1.mp4
- S10.mp4
- S2.mp4
- S3.mp4
- S4.mp4
- S5.mp4
- S6.mp4
- S7.mp4
- S8.mp4
- S9.mp4
